# Supplementary material for: Thainema gen. nov. (Leptolyngbyaceae, Synechococcales): A new genus of simple trichal cyanobacteria isolated from a solar saltern environment in Thailand
Source: PLoS One. 2022 Jan 7;17(1):e0261682. doi: 10.1371/journal.pone.0261682 (PMC8741055; doi:10.1371/journal.pone.0261682)
Supplement: S3 Table — List of all sequences, accession numbers for 16S rRNA, 16S-23S ITS, rpoC1 and rbcLX genes, length and the authors of the sequences used in the phylogenetic trees. Reference sequences of taxa marked with an asterisk (*). The names of accession numbers without the asterisk might not be accurate names. (XLSX) [file pone.0261682.s004.xlsx]

## Sheet: Sheet1
	Sequence name	Accesion number (16S rRNA)	Length (bp)	Accesion number (16S-23S rRNA ITS)	Length (bp)	Accesion number (rpoC1)	Length (bp)	Accesion number (rbcLX)	Length (bp)	Authors (direct submission)
1	Leptolyngbya sp.	KM218876	1114	_	_	_	_	_	_	Blank & Hinman 2016
2	Thainema salinarum This study (CCALA 10287)	MN879874	1899	MN879874	with 16s	OL361830	965	OL361827	982	Rasouli-Dogaheh et al. 2019, 2021
3	Thainema salinarum This study (CCALA 10287)	MN879875	1899	MN879875	with 16s	OL361831	965	OL361828	982	Rasouli-Dogaheh et al. 2019, 2021
4	Thainema salinarum This study (UTEX SP44)	OL339349	1797	OL339349	with 16s	OL361832	965	OL361829	982	Rasouli-Dogaheh et al. 2021
5	Pseudanabaena sp. UTEX SP44 (Thainema salinarum)	HQ658458	1297	_	_	_	_	_	_	Wubulikasimu & Shanjiang 2018
6	Pseudanabaena sp.	MH683727	1376	MH683788	518	_	_	_	_	Nguyen et al. 2013
7	Uncultured Pleurocapsa	KM462585	1598	_	_	_	_	_	_	Sherwood et al. 2014
8	Romeria aff. gracilis	HM217057	1358	_	_	_	_	_	_	Lopes et al. 2012
9	Phormidium sp.	AB058200	1229	_	_	_	_	_	_	Suda et al. 2001
10	Leptolyngbya sp.	EU249119	1464	_	_	_	_	_	_	Foster et al. 2009
11	Salileptolyngbya diazotrophicum *	MF614799	1387	MF614800	516	_	_	_	_	Zhou et al. 2018
12	Halomicronema sp. *	AF320093	1350	_	_	_	_	_	_	Abed et al. 2002
13	Halomicronema sp.	DQ058860	1454	_	_	_	_	_	_	Allen et al. 2005
14	Nodosilinea sp.	LN849926	1360	_	_	_	_	_	_	Capkova et al. 2016
15	Nodosilinea sp.	LT600742	1579	_	_	_	_	_	_	Aleksovski et al. 2016
16	Nodosilinea nodulosa	EF122600	1383	_	_	_	_	_	_	Vazquez-Martinez et al. 2018
17	Nodosilinea sp.	KY078779	1808	KY078779	with 16s	KY498306	909	_	_	Mai et al. 2019
18	Leptolyngbya subtilissima	KC463197	1484	_	_	_	_	_	_	Dojani et al. 2013
19	Pseudanabaena sp.	LT600740	1512	_	_	_	_	_	_	Aleksovski 2016
20	Marileptolyngbya sina*	KP869000	1393	MF614801	471	_	_	_	_	Zhou et al. 2018
21	Aphanocapsa sp.	FR798920	1462	_	_	_	_	_	_	Cuzman et al. 2010
22	Aphanocapsa muscicola	MN544288	1410	_	_	_	_	_	_	Zhang et al. 2019
23	Aphanocapsa muscicola	KP890779	1461	_	_	_	_	_	_	Silambarasan & Kathiresan 2015
24	Synechococcus elongatus	D83715	1453	_	_	_	_	_	_	Kobayashi 1996
25	Thermosynechococcus elongatus	KC621876	1450	_	_	_	_	_	_	Hwang et al. 2013
26	Synechococcus lividus	MF191713	1478	_	_	_	_	_	_	Kaczmarek et al. 2017
27	Acaryochloris marina	AY518279	2032	AY518279	with 16s	_	_	_	_	Wunschiers & Morschel 2004
28	Acaryochloris marina	NR_112154	1420	_	_	_	_	_	_	Miyashita et al. 2003
29	Acaryochloris marina	NR_074407	1501	_	_	_	_	_	_	Swingley et al. 2008
30	Acaryochloris marina	KC576806	1462	_	_	_	_	_	_	Behrendt et al. 2013
31	Acaryochloris marina *	NR_115154	1466	_	_	_	_	_	_	Lince et al. 2014
32	Acaryochloris marina	LC190498	1427	_	_	_	_	_	_	Yamaguchi et al. 2016
33	Acaryochloris sp.	AY790243	1496	_	_	_	_	_	_	Miller et al. 2004
34	Acaryochloris sp.	KM995822	1426	_	_	_	_	_	_	Larkum et al. 2012
35	Acaryochloris sp.	MN544289	1451	_	_	_	_	_	_	Zhang et al. 2019
36	Trichocoleus desertorum	KF307619	1679	KF307619	with 16s	_	_	_	_	Zhang et al. 2019
37	Trichocoleus desertorum	KF307611	1678	KF307611	with 16s	_	_	_	_	Muhlsteinova et al. 2014
38	Trichocoleus desertorum	KF307620	1851	KF307620	with 16s	_	_	_	_	Muhlsteinova et al. 2014
39	Trichocoleus desertorum	KF307609	1762	KF307609	with 16s	_	_	_	_	Muhlsteinova et al. 2014
40	Trichocoleus desertorum	KF307606	1680	KF307606	with 16s	KY498275	827	KY498249	795	Muhlsteinova et al. 2014
41	Trichocoleus desertorum	KF307615	1710	KF307615	with 16s	_	_	_	_	Muhlsteinova et al. 2014
42	Trichocoleus desertorum	KF307607	1679	KF307607	with 16s	_	_	_	_	Muhlsteinova et al. 2014
43	Trichocoleus desertorum	NR_125697	1163	_	_	_	_	_	_	Muhlsteinova et al. 2014
44	Trichocoleus desertorum	KF307602	1679	_	with 16s	_	_	_	_	Muhlsteinova et al. 2014
45	Trichocoleus desertorum	KF307605	1680	KF307605	with 16s	KY498274	897	KY498248	796	Muhlsteinova et al. 2014
46	Trichocoleus desertorum *	KF307601	1679	_	with 16s	_	_	_	_	Muhlsteinova et al. 2014
47	Toxifilum mysidocida *	KX375342	1369	_	_	_	_	_	_	Zimba et al. 2016
48	Toxifilum sp.	MT488083	1980	MT488083	with 16s	_	_	_	_	Wang 2020
49	Leptolyngbya sp.	KT753316	1393	_	_	_	_	_	_	Pessi et al. 2015
50	Leptolyngbya sp.	HM217045	1446	_	_	_	_	_	_	Lopes et al. 2012
51	Leptolyngbya sp.	KC182752	1358	_	_	_	_	_	_	Reyes et al. 2013
52	Leptolyngbya sp.	FJ933259	1451	_	_	_	_	_	_	Bosak et al. 2009
53	Arthronema africanum	KM019974	1461	_	_	_	_	_	_	Friedl et al. 2014
54	Arthronema africanum	AB115966	1444	_	_	_	_	_	_	Chaw et al. 2003
55	Myxacorys californica	MF996896	1618	MF996896	with 16s	_	_	_	_	Pietrasiak et al. 2019
56	Myxacorys chilensis *	KJ939079	1706	KJ939079	with 16s	KY498278	858	_	_	Pietrasiak et al. 2019
57	Leptolyngbya tenerrima	EF429287	1492	EF429287	with 16s	_	_	_	_	Casamatta et al. 2005
58	Leptolyngbya boryana *	LC215287	1412	_	_	_	_	_	_	Yamaguchi et al. 2017
59	Arthronema africanum	KM019913	1460	_	_	KY498294	826	_	_	Friedl et al. 2014
60	Leptolyngbya boryana	LT600738	1601	_	_	_	_	_	_	Aleksovski 2016
61	Leptolyngbya boryana	EF429290	1684	EF429290	with 16s	_	_	_	_	Johansen et al. 2011
62	Leptolyngbya boryana	EF429292	1684	EF429292	with 16s	_	_	_	_	Johansen et al. 2011
63	Leptolyngbya corticola	EF429299	1673	EF429299	with 16s	_	_	_	_	Johansen et al. 2011
64	Alkalinema sp.	KY873313	2051	KY873313	with 16s	_	_	_	_	Genuario et al. 2017
65	Alkalinema pantanalense *	KF246494	2002	KF246494	with 16s	_	_	_	_	Andreote et al. 2014
66	Phormidium sp.	JQ692233	1457	_	_	_	_	_	_	Lamprinou et al. 2012
67	Phormidesmis priestleyi *	AY493579	1464	_	_	_	_	_	_	Taton et al. 2006
68	Chroakolemma pellucida	MF685893	2015	MF685893	with 16s	_	_	_	_	Becerra-Absalon et al. 2018
69	Chroakolemma opaca *	MF685885	2012	MF685885	with 16s	_	_	_	_	Becerra-Absalon et al. 2018
70	Stenomitos sp.	MK861908	1368	MK861908	with 16s	_	_	_	_	Strunecky et al. 2020
71	Leptolyngbya frigida	AY493612	1376	_	_	_	_	_	_	Taton et al. 2006
72	Leptolyngbya frigida	MG641931	1481	_	_	_	_	_	_	Roncero-Ramos et al. 2019
73	Leptolyngbya frigida	MG641933	1481	_	_	_	_	_	_	Roncero-Ramos et al. 2019
74	Leptolyngbya frigida	MG641934	1481	_	_	_	_	_	_	Roncero-Ramos et al. 2019
75	Stenomitos sp.	EF654082	1458	AM398973	763	_	_	_	_	Siegesmund et al. 2008
76	Stenomitos sp.	MN152980	1777	MN152980	with 16s	_	_	_	_	Casamatta et al. 2019
77	Stenomitos rutilans *	KF417430	1719	KF417430	with 16s	KY498295	804	_	_	Miscoe et al. 2016/ Mai et al. 2019
78	Pantanalinema rosaneae	KY873319	1958	KY873319	with 16s	_	_	_	_	Genuario et al. 2017
79	Pantanalinema rosaneae	KF246488	1909	KF246488	with 16s	_	_	_	_	Andreote et al. 2014
80	Pantanalinema rosaneae *	HM105583	1913	HM105583	with 16s	_	_	_	_	Vaz et al. 2015
81	Limnolyngbya circumcreta*	KR697753	1481	KR697761	678	_	_	_	_	Li & Li 2016
82	Limnolyngbya circumcreta*	KR697756	1481	KR697764	679	_	_	_	_	Li & Li 2016
83	Scytolyngbya timoleontis *	KP688588	2086	KP688588	with 16s	_	_	_	_	Song et al. 2015
84	Scytolyngbya timoleontis *	KP688589	2086	KP688589	_	_	_	_	_	Song et al. 2015
85	Oculatella subterranea *	HQ917691	968	_	_	_	_	_	_	Zammit et al. 2012
86	Oculatella subterranea *	HQ917692	968	_	_	_	_	_	_	Zammit et al. 2012
87	Oculatella ucrainica	MG652618	2321	MG652618	with 16s	_	_	_	_	Vinogradova et al. 2017
88	Oculatella coburnii *	KF761586	1671	KF761586	with 16s	_	_	_	_	Osorio-Santos et al. 2014
89	Thermoleptolyngbya sp	FM210758	2024	FM210758	with 16s	FM955231	839	EU119380	1242	Moro et al. 2010
90	Thermoleptolyngbya sp.*	FM210757	2119	FM210757	with 16s	FM955230	747	FM955229	1182	Moro et al. 2010
91	Pegethrix bostrychoides *	KY078768	1778	KY078768	with 16s	_	_	_	_	Mai et al. 2019
92	Pegethrix schmidlei	HQ132937	1778	HQ132937	with 16s	_	_	_	_	Bohunicka et al. 2011
93	Pegethrix indistincta	KY078765	1791	KY078765	with 16s	_	_	_	_	Mai et al. 2019
94	Pegethrix indistincta	KY078766	1791	KY078766	with 16s	_	_	_	_	Mai et al. 2019
95	Pegethrix convoluta	KY078763	1791	KY078763	with 16s	KY498281	927	KY498254	842	Mai et al. 2019
96	Leptolyngbya frigida	AY493574	1464	AY493643	530	_	_	_	_	Taton et al. 2006
97	Limnothrix sp	AJ580008	2450	AJ580008	with 16s	_	_	_	_	Hagen et al. 2005
98	Pseudanabaena minima	KM386847	1983	KM386847	with 16s	_	_	KM200672	872	Yu et al. 2015
99	Limnothrix cf. redekei	KF417655	1418	_	_	_	_	_	_	Brinkmann et al. 2015
100	Limnothrix redekei	AJ580007	2431	AJ580007	with 16s	_	_	_	_	Zwart et al. 2005
101	Pseudanabaena catenata	KM020004	1458	_	_	_	_	LC314142	904	Friedl et al. 2014 / Tuji & Niiyama 2018
102	Pseudanabaena catenata	LC016777	1992	_	with 16s	_	_	_	_	Niiyama et al. 2016
103	Pseudanabaena catenata	AB039020	1438	_	_	_	_	_	_	Ishida et al. 2001
104	Pseudanabaena galeata	KM386853	1961	KM386853	with 16s		_	KM200688	851	Yu et al. 2015 / Zhu et al. 2014
105	Pseudanabaena mucicola	AB003165	1436	_	_	_	_	_	_	Ishida et al 1997
106	Pseudanabaena mucicola	GQ859642	1278	_	_	_	_	_	_	Thomazeau et al. 2010
107	Pseudanabaena sp.	LT600730	1623	_	_	_	_	_	_	Aleksovski 2016
108	Pseudanabaena sp.	LT600731	1510	MT741849	489	_	_	_	_	Aleksovski 2016
109	Pseudanabaena sp.	LT600732	1623	MT741853	517	_	_	_	_	Aleksovski 2016
110	Pseudanabaena sp.	LT600733	1617	MT741850	504	_	_	_	_	Aleksovski 2016
111	Pseudanabaena sp.	LT600734	1606	MT741854	473	_	_	_	_	Aleksovski 2016
112	Pseudanabaena sp.	LT600735	1625	MT741852	469	_	_	_	_	Aleksovski 2016
113	Leptolyngbya frigida	AY493576	1461	AY493654	574	_	_	_	_	Taton et al. 2006
114	Leptolyngbya frigida	AY493577	1463	AY493649	458	_	_	_	_	Taton et al. 2006
115	Albertania skiophila *	MH030274	2493	MH030274	with 16s	_	_	_	_	Zammit 2018
116	Drouetiella fasciculata	KY078770	1699	KY078770	with 16s	KY498282	890	KY498255	852	Mai et al. 2019
117	Acaryochloris sp.	EU873540	1427	_	_	_	_	_	_	Mohr et al. 2010
118	Euryhalinema mangrivii*	MK402979	1366	MK402981	459	_	_	_	_	Chakraborty et al. 2019
119	Halomicronema hongdechloris *	JX089399	1445	_	_	_	_	_	_	Chen et al. 2012
120	Haloleptolyngbya alcalis	JN712770	1432	JN712771	575	_	_	_	_	Dadheech et al. 2012
121	Komarkovaea angustata	KU161652	1788	KU161652	with 16s	KY498283	855	KY498256	831	Mai et al. 2019
122	Leptothoe spongobia*	KY744810	1328	MH982432	610	MH988402	431	MH988397	702	Konstantinou et al. 2018
123	Leptothoe spongobia	KY744811	1303	MH982433	650	MH988403	696	MH988398	703	Konstantinou et al. 2018
124	Leptothoe kymatousa*	KY744812	1294	MH982434	612	MH988404	866	MH988399	621	Konstantinou et al. 2018
125	Leptothoe sithoniana*	KY744809	1347	MH982431	617	MH988401	819	MH988396	702	Konstantinou et al. 2018
126	Limnothrix sp.	GU935351	1967	GU935351	with 16s	_	_	_	_	Schumann et al. 2010
127	Phormidium mucicola	AB003165	1463	_	_	_	_	_	_	Ishida et al. 1997
128	Pseudanabaena minima	HQ132935	1712	HQ132935	with 16s	_	_	_	_	Bohunicka et al. 2011
129	Thermophilic cyanobacterium	DQ471446	1371	_	_	_	_	_	_	Ionescu et al. 2006
130	Timaviella obliquedivisa	KY078772	1759	KY078772	with 16s	KY498309	873	_	_	Msi et al. 2019
131	Timaviella circinata*	LT634149	1403	LT634152	694	_	_	_	_	Sciuto et al. 2017
132	Gloebacter violaceus*	NR_074282	1485	AY768373	328	_	_	_	_	Nakamura et al. 2003
